# Supplementary material for: Ultrasound-Assisted Eutectic Solvent-Based Process Intensification for Sustainable Recovery of Oleuropein from Olive Leaves
Source: Molecules. 2025 Sep 21;30(18):3829. doi: 10.3390/molecules30183829 (PMC12472559; doi:10.3390/molecules30183829)
Supplement: Supplementary file 1 [file molecules-30-03829-s001.zip]

Archive with 1 entries (1 files):
- molecules-3841842-supplementary.pdf
